# Supplementary material for: Variation in intrinsic resistance of pea aphids to parasitoid wasps: A transcriptomic basis
Source: PLoS One. 2020 Nov 18;15(11):e0242159. doi: 10.1371/journal.pone.0242159 (PMC7673541; doi:10.1371/journal.pone.0242159)
Supplement: S1 Table — (XLSX) [file pone.0242159.s002.xlsx]

## Sheet: Sheet1
	logFC	logCPM	F	PValue	FDR	Annotation	GO:0005975 (Carbohydrate Metabolic Process)
ACYPI082258	2.1113	6.7312	119.049	1.14604e-05	0.0348797	cuticle precursor
ACYPI002905	2.01782	5.07261	121.637	1.06641e-05	0.0348797	Sugar (trehalose) transporter
ACYPI007532	1.96358	7.31828	106.197	1.67799e-05	0.0348797
ACYPI087730	1.80295	8.15691	115.745	1.25919e-05	0.0348797	keratin associated protein 6 like
ACYPI089152	1.75777	7.6802	116.706	1.22485e-05	0.0348797	cuticle precursor
ACYPI008635	1.72743	5.70675	102.39	1.89446e-05	0.0348797	annexin B11 / spidroin-2
ACYPI002789	1.72605	9.15307	107.325	1.61999e-05	0.0348797	collagen alpha-1(IV) chain
ACYPI005411	2.41891	4.23166	86.3847	3.3218e-05	0.0475682	neurogenic locus notch homolog protein 1
ACYPI002360	1.16285	6.02266	88.2731	3.09379e-05	0.0475682
ACYPI009167	2.09	5.14274	78.3561	4.57208e-05	0.0589249
ACYPI072928	2.82412	1.91403	52.4398	0.00016596	0.0731931	facilitated trehalose transporter Tret1
ACYPI003223	2.07729	7.98598	45.5198	0.000258318	0.0731931
ACYPI007294	2.00969	5.69793	67.6124	7.37853e-05	0.0731931
ACYPI003478	1.97099	4.3075	49.6342	0.000197251	0.0731931	Hemocytin
ACYPI003374	1.88729	4.72627	48.1106	0.000217448	0.0731931
ACYPI28961	1.87339	4.40353	50.0878	0.000191707	0.0731931	estradiol 17-beta-dehydrogenase
ACYPI006784	1.78667	5.6579	54.5006	0.000146946	0.0731931	L-threonine dehydratase catabolic TdcB
ACYPI004091	1.7844	4.85329	48.8516	0.000207309	0.0731931	phosphatidylinositol transfer protein sec14 (53%)
ACYPI000057	1.68818	8.41559	63.6266	8.97192e-05	0.0731931		x
ACYPI004258	1.54348	7.27846	47.6543	0.000224009	0.0731931	fatty acid synthase
ACYPI086030	1.52329	9.27802	54.203	0.000149512	0.0731931	holotricin-3-like
ACYPI44520	1.41999	6.21704	52.363	0.000166728	0.0731931
ACYPI001365	1.39769	8.14443	63.7152	8.93193e-05	0.0731931	imaginal disc growth factor	x
ACYPI008889	1.39051	7.63783	53.2912	0.000157742	0.0731931	Odorant-binding protein 4 (85%)
ACYPI004656	1.36316	6.66054	58.2431	0.000119021	0.0731931	Collagen alpha-3(IV) chain
ACYPI002721	1.35493	5.61646	53.5518	0.000155332	0.0731931	Acyl-protein thioesterase 1 (48%)
ACYPI004531	1.34894	6.98383	57.7527	0.000122267	0.0731931	venom protease-like
ACYPI001388	1.34798	5.1461	46.8475	0.000236247	0.0731931	Epithelial membrane protein (31%)
ACYPI008297	1.32892	5.05171	46.063	0.00024898	0.0731931	clip-domain serine protease
ACYPI005215	1.29505	5.72809	61.7209	9.89044e-05	0.0731931	L-asparaginase
ACYPI003008	1.2928	4.9029	46.3402	0.000244383	0.0731931	Sugar transporter 12 (49%)
ACYPI002298	1.28723	6.35546	46.4404	0.000242748	0.0731931
ACYPI002111	1.28025	5.061	47.3586	0.000228398	0.0731931
ACYPI006314	1.27361	6.3873	48.7288	0.000208947	0.0731931	Hemocyte gamma-glutamyltransferase
ACYPI009419	1.25953	6.75412	51.7692	0.000172823	0.0731931	Gawky
ACYPI003986	1.25738	6.20872	49.9458	0.000193421	0.0731931	inorganic phosphate cotransporter
ACYPI006814	1.23686	5.54538	46.4933	0.00024189	0.0731931	phospholipase B-like 2 precursor (Lamina ancestor homolog 2) (LAMA-like protein 2)
ACYPI006932	1.23557	6.89011	63.3351	9.1051e-05	0.0731931	glycogen [starch] synthase	x
ACYPI009169	1.20957	6.84912	59.0388	0.000113986	0.0731931	RE1-silencing transcription factor
ACYPI010135	1.20268	8.20085	50.4035	0.000187966	0.0731931	hexokinase type 2	x
ACYPI007104	1.10136	6.12435	45.7135	0.000254938	0.0731931	tricarboxylate transport protein (74%)
ACYPI003494	1.07183	6.00943	48.254	0.000215437	0.0731931
ACYPI003807	0.991891	5.6093	48.7005	0.000209326	0.0731931	Serine protease H2 (48%)
ACYPI007340	0.982247	6.48231	49.5283	0.000198574	0.0731931	CTL-like protein 2
ACYPI007730	0.876737	6.12343	45.3549	0.000261242	0.0731931
ACYPI007254	0.834454	7.53501	48.3128	0.00021462	0.0731931
ACYPI008370	2.09414	4.46983	43.4824	0.000297621	0.0768596
ACYPI003816	1.30237	4.32186	42.9539	0.000309053	0.0768596
ACYPI088496	1.29707	5.11789	44.317	0.000280651	0.0768596
ACYPI007905	1.25843	6.35822	43.0166	0.000307668	0.0768596	Lipid storage droplets surface-binding protein 1 (33%)
ACYPI083554	1.1637	7.69685	42.9063	0.00031011	0.0768596	Elongation factor 1-alpha 2 (97%)
ACYPI004277	1.15857	8.01933	43.1117	0.000305581	0.0768596
ACYPI000097	1.79939	5.8642	41.5753	0.000341646	0.0815813	OS-D-like protein (olfaction)
ACYPI066948	1.46221	5.04203	41.4465	0.000344912	0.0815813
ACYPI000598	1.28311	5.48903	41.078	0.000354481	0.0815813	Kruppel-like protein 1 (25%)
ACYPI083041	1.08633	6.25403	41.1956	0.000351389	0.0815813	cell adhesion molecule
ACYPI006958	2.11424	3.15211	40.5026	0.000370115	0.0834391	ETS-like proteinous factor (transcription factor)
ACYPI002023	-0.954829	7.85214	40.3115	0.000375502	0.0834391	scaffold attachment factor b (25%)
ACYPI005756	1.57719	5.0921	39.38	0.000403258	0.0858974
ACYPI000665	1.41444	7.10079	39.2747	0.00040656	0.0858974	delta synthetase (71%)
ACYPI000433	1.22724	6.83269	39.5954	0.000396612	0.0858974	cystathionine beta-lyase (68%)
ACYPI36615	2.89967	0.828825	38.2022	0.000442247	0.0888191
ACYPI003815	1.4441	5.38097	38.4838	0.000432497	0.0888191	lysosomal alpha-mannosidase
ACYPI004617	1.18482	5.81507	37.8497	0.000454846	0.0888191	seryl-trna synthetase (73%)
ACYPI001378	0.977802	9.03889	37.8851	0.00045356	0.0888191
ACYPI005542	-0.708579	7.4264	38.3175	0.000438222	0.0888191	CRSP complex subunit
ACYPI001125	1.49738	8.03031	37.458	0.0004694	0.0889651	Glycogen phosphorylase	x
ACYPI005779	0.846182	5.80416	37.5948	0.000464251	0.0889651
ACYPI084996	4.41686	1.44863	34.3857	0.000607132	0.0904272
ACYPI009414	2.60014	5.30542	36.518	0.000506837	0.0904272
ACYPI005039	2.41375	2.7227	35.6426	0.000545222	0.0904272
ACYPI46185	2.27483	3.76456	36.2002	0.000520358	0.0904272
ACYPI005547	2.02655	9.78713	35.8827	0.000534333	0.0904272
ACYPI54380	1.85979	2.6735	34.6453	0.000593631	0.0904272
ACYPI001366	1.79534	4.48072	33.8978	0.000633589	0.0904272
ACYPI005427	1.73408	4.76474	33.5643	0.000652524	0.0904272
ACYPI008951	1.58062	3.80377	35.3306	0.000559807	0.0904272
ACYPI001414	1.45992	5.32284	34.1074	0.000622044	0.0904272
ACYPI009388	1.40082	4.41618	34.0769	0.000623708	0.0904272	1-acyl-sn-glycerol-3-phosphate acyltransferase gamma (42%)
ACYPI48598	1.34645	4.63807	35.6195	0.000546289	0.0904272
ACYPI008158	1.30705	7.87257	34.212	0.000616385	0.0904272	Gelsolin (53%)
ACYPI003796	1.28265	6.29194	35.9824	0.000529895	0.0904272	transcription factor 12 homolog
ACYPI001461	1.23209	9.41909	34.8389	0.000583814	0.0904272	Glutamine synthetase 2 cytoplasmic (78%)
ACYPI004937	1.21347	5.29569	33.6697	0.000646462	0.0904272
ACYPI001407	1.20231	5.74117	34.5834	0.000596817	0.0904272
ACYPI000550	1.18368	7.94948	33.9248	0.000632084	0.0904272	Proton-coupled amino acid transporter
ACYPI003553	1.08935	4.90559	35.7576	0.000539972	0.0904272
ACYPI001955	0.990583	5.70277	36.6234	0.000502453	0.0904272
ACYPI071169	0.901543	5.98697	33.7311	0.000642963	0.0904272
ACYPI004906	0.736025	6.30035	34.1631	0.000619022	0.0904272
ACYPI007527	-0.679673	6.63125	34.1711	0.000618587	0.0904272
ACYPI003654	-0.698538	7.16561	34.4161	0.00060553	0.0904272	Splicing factor 4 (23%)
ACYPI002639	-0.823261	6.3249	36.9109	0.000490737	0.0904272
ACYPI007830	2.09512	0.591192	32.5403	0.000715419	0.095129	fatty acyl-coa reductase (46%)
ACYPI002694	1.27857	4.81219	32.5317	0.000715977	0.095129	Septin-4 (66%)	x
ACYPI005168	1.17859	5.87719	32.6011	0.000711473	0.095129	SP3
ACYPI004348	1.12847	4.87988	32.7418	0.000702448	0.095129
ACYPI005113	1.11238	7.96135	32.1752	0.000739719	0.0972806
ACYPI002063	0.919392	7.63064	31.9929	0.000752249	0.0979291	succinate semialdehyde dehydrogenase (67%)
ACYPI008012	1.61362	5.48585	31.8747	0.000760519	0.0979967
ACYPI000901	1.23799	4.25674	31.5725	0.0007822	0.0979967
ACYPI007621	0.943496	6.02252	31.6799	0.000774401	0.0979967
ACYPI000002	0.796157	8.85833	31.559	0.000783183	0.0979967	maltase	x
ACYPI005564	1.65754	3.05683	31.2496	0.00080625	0.099913
