# Supplementary material for: Variation in intrinsic resistance of pea aphids to parasitoid wasps: A transcriptomic basis
Source: PLoS One. 2020 Nov 18;15(11):e0242159. doi: 10.1371/journal.pone.0242159 (PMC7673541; doi:10.1371/journal.pone.0242159)
Supplement: S1 Data — Aphid genotype is listed under ‘Clone’ in column A. The number of aphids alive at the start of data collection (Live_day_2) and at the end of data collection (Live_day_13) are listed in columns B and C, and the number of parasitoid mummies (Mummy_day_13) is listed in column D. Each row represents a single experimental replicate. (XLSX) [file pone.0242159.s003.xlsx]

## Sheet: Sheet1
Clone	Live_day_2	Live_day_13	Mummy_day_13
C215	13	0	11
C215	14	0	4
C215	13	2	5
C215	14	4	5
C215	14	5	5
C215	13	2	1
C215	14	7	0
C215	14	5	6
C218	15	1	10
C218	14	0	9
C218	15	1	5
C218	15	2	7
C218	12	3	5
C218	15	2	11
C218	13	0	8
C207	14	3	0
C207	15	4	0
C207	15	8	0
C207	15	2	0
C207	13	3	0
C207	14	5	0
C207	14	7	0
450	10	2	0
450	12	1	0
450	11	1	0
450	10	1	0
450	12	1	0
450	13	0	0
450	15	0	0
C233	11	1	0
C233	15	5	1
C233	14	2	2
C233	10	2	1
C233	12	2	0
C233	15	3	0
C233	10	4	0
C233	10	2	0
C308	14	10	0
C308	15	6	0
C308	15	14	0
C308	15	11	0
C308	14	7	0
C308	15	7	1
C308	13	5	0
C308	14	9	0
C681	15	0	7
C681	13	3	2
C238	15	8	0
C238	15	7	0
C238	12	4	0
C238	14	4	0
C238	15	6	0
C238	15	7	0
C238	5	1	0
C695	15	4	0
C695	13	4	0
C695	15	3	0
C695	15	4	0
C695	13	1	0
C695	14	2	0
C695	15	4	0
200	16	2	0
200	11	8	0
200	15	8	0
200	15	4	0
200	14	2	0
200	13	3	0
200	10	6	0
200	13	5	0
C689	13	5	7
C689	15	1	6
C689	13	0	8
C689	15	4	1
C689	15	4	6
C689	14	1	8
C689	15	1	3
C689	14	3	0
C236	12	3	0
C236	15	7	0
C236	13	1	0
C236	12	5	0
C236	14	4	0
C236	13	1	0
C236	9	2	0
C222	15	2	0
C222	12	1	0
C222	15	0	0
C222	12	2	2
C222	7	2	0
C222	13	5	0
C222	15	1	1
C222	13	3	0
